# Supplementary material for: Synchrony, oscillations, and phase relationships in collective neuronal activity: A highly comparative overview of methods
Source: PLoS Comput Biol. 2025 Oct 24;21(10):e1013597. doi: 10.1371/journal.pcbi.1013597 (PMC12574956; doi:10.1371/journal.pcbi.1013597)
Supplement: S1 File — (CSV) [file pcbi.1013597.s014.csv]

MSTM	# Occurrences	Frequency
Tiesinga-Sejnowski sync	30	0.35294
ISI revised local variation	21	0.24706
FOOOF 1p R-squared	14	0.16471
ISI local variation	9	0.10588
FOOOF 2p R-squared	9	0.10588
Golomb-Rinzel sync	6	0.070588
Golomb-Rinzel sync 2	6	0.070588
Quian Quiroga asym 2	6	0.070588
FOOOF 2p center frequency2	6	0.070588
ISI CV2	5	0.058824
LZ distance	5	0.058824
SPIKE-distance	5	0.058824
ISI CV	3	0.035294
Golomb-Rinzel sync 4	3	0.035294
Golomb-Rinzel sync 8	3	0.035294
Golomb-Rinzel sync 16	3	0.035294
Golomb-Rinzel sync 32	3	0.035294
Quian Quiroga asym	3	0.035294
ISI irregularity	2	0.023529
Van Rossum dist norm 64	2	0.023529
ISI-distance	2	0.023529
Quian Quiroga sync adapt	2	0.023529
FOOOF R-squared ratio	2	0.023529
Van Rossum dist 8	1	0.011765
Victor-Purpura dist	1	0.011765
Victor-Purpura dist 8	1	0.011765
Victor-Purpura dist 32	1	0.011765
Victor-Purpura dist 64	1	0.011765
Golomb-Rinzel sync 64	1	0.011765
spike-contrast	1	0.011765
Quian Quiroga asym 4	1	0.011765
Quian Quiroga asym adapt	1	0.011765
FOOOF 1p center frequency	1	0.011765
FOOOF 1p power	1	0.011765
FOOOF 1p sigma	1	0.011765
FOOOF 2p broadband offset	1	0.011765
FOOOF 2p aperiodic exponent	1	0.011765
FOOOF 2p power1	1	0.011765
FOOOF 2p sigma1	1	0.011765
FOOOF 2p power2	1	0.011765
FOOOF 2p sigma2	1	0.011765
PSD max	1	0.011765
synfire indicator	1	0.011765
