# Supplementary material for: Synchrony, oscillations, and phase relationships in collective neuronal activity: A highly comparative overview of methods
Source: PLoS Comput Biol. 2025 Oct 24;21(10):e1013597. doi: 10.1371/journal.pcbi.1013597 (PMC12574956; doi:10.1371/journal.pcbi.1013597)
Supplement: S2 File — (CSV) [file pcbi.1013597.s015.csv]

MSTM	# Occurrences	Frequency
FOOOF 2p center frequency2	24	0.28235
FOOOF 2p beta1	13	0.15294
FOOOF 2p beta2	13	0.15294
FOOOF 2p sigma1	11	0.12941
FOOOF 2p center frequency1	9	0.10588
PSD max	9	0.10588
Golomb-Rinzel sync 32	7	0.082353
Golomb-Rinzel sync 64	6	0.070588
Kruskal correlation 64	6	0.070588
FOOOF 2p power2	5	0.058824
Victor-Purpura dist norm	4	0.047059
Victor-Purpura dist norm 2	4	0.047059
Victor-Purpura dist norm 8	4	0.047059
Victor-Purpura dist norm 16	4	0.047059
spike-contrast	4	0.047059
pairwise phase consistency	3	0.035294
Victor-Purpura dist norm 4	3	0.035294
Kruskal correlation 32	3	0.035294
Quian Quiroga sync 2	3	0.035294
FOOOF 1p beta	3	0.035294
FOOOF 2p power1	3	0.035294
Golomb-Rinzel sync	2	0.023529
Golomb-Rinzel sync 16	2	0.023529
SPIKE-distance	2	0.023529
Quian Quiroga sync 16	2	0.023529
FOOOF 1p sigma	2	0.023529
FOOOF 2p sigma2	2	0.023529
Victor-Purpura dist 2	1	0.011765
Victor-Purpura dist 8	1	0.011765
Victor-Purpura dist 32	1	0.011765
Victor-Purpura dist norm 32	1	0.011765
spike time tiling coefficient 2	1	0.011765
correlation index 2	1	0.011765
correlation index 64	1	0.011765
Schreiber correlation	1	0.011765
Schreiber correlation 8	1	0.011765
Schreiber correlation 16	1	0.011765
Kruskal correlation	1	0.011765
Kruskal correlation 4	1	0.011765
Quian Quiroga sync	1	0.011765
Quian Quiroga sync 4	1	0.011765
Quian Quiroga sync 8	1	0.011765
Quian Quiroga asym adapt	1	0.011765
PSD max frequency	1	0.011765
